# Supplementary material for: Reconstructing DNA methylation maps of ancient populations
Source: Nucleic Acids Res. 2024 Jan 23;52(4):1602–12. doi: 10.1093/nar/gkad1232 (PMC10939417; doi:10.1093/nar/gkad1232)
Supplement: gkad1232_Supplemental_Files [file gkad1232_supplemental_files.zip]

Archive with 3 entries (3 files):
- Supplementary Figures.pdf
- Supplementary Tables.xlsx
- Supplementary texts.pdf
