# Supplementary material for: Reconstructing DNA methylation maps of ancient populations
Source: Nucleic Acids Res. 2024 Jan 23;52(4):1602–12. doi: 10.1093/nar/gkad1232 (PMC10939417; doi:10.1093/nar/gkad1232)
Supplement: gkad1232_Supplemental_Files [file gkad1232_supplemental_files.zip › Supplementary Tables.xlsx]

## Sheet: Supplementary Table S1
Supplementary Table S1. Samples used in each of the cohorts.
Population	Sample name	Skeletal element	Date	Country	Sex	Average coverage on autosomal targets	SNPs hit on autosomal targets
Mongolia_BA_IA	I12973	petrous	1388-1133 calBCE (3020±25 BP, UCIAMS-226529, PSUG-5432)	Mongolia	M	4.26203	871669
Mongolia_BA_IA	I12957	petrous	2574-2459 calBCE (3980±25 BP, UCIAMS-226526, PSUG-5429)	Mongolia	M	3.8367	841251
Mongolia_BA_IA	I12978	petrous	2571-2471 calBCE (4004±15 BP) [R_combine: (3983±17 BP, GrM-12984); (4050±25 BP, UCIAMS-226530, PSUG-5433); (3838±40 BP, Le-6932, Le-6933, Le-6939)]	Mongolia	M	2.4714	796172
Mongolia_BA_IA	I13180	petrous	3012-2875 calBCE (4290±35 BP, PSUAMS-6944)	Mongolia	F	3.76434	825879
Mongolia_BA_IA	I12977	petrous	2913-2710 calBCE (4250±25 BP, UCIAMS-226551, PSUG-5466)	Mongolia	M	4.34436	858769
Mongolia_BA_IA	I6361	petrous (CBD)	2619-2474 calBCE (4034±16 BP, GrM-12938)	Mongolia	F	4.00391	881661
Mongolia_BA_IA	I6364	petrous (CBD)	1043-911 calBCE (2820±20 BP, PSUAMS-7281)	Mongolia	F	3.30676	808635
Mongolia_BA_IA	I13504	petrous	512-389 calBCE (2360±20 BP, UCIAMS-226556, PSUG-5471)	Mongolia	M	2.3876	775870
Mongolia_BA_IA	I7028	petrous	382-206 calBCE (2235±20 BP, PSUAMS-4597)	Mongolia	F	0.029158	33799
Mongolia_BA_IA	I13965	petrous	396-210 calBCE (2270±20 BP, UCIAMS-226560, PSUG-5475)	Mongolia	F	2.53153	747813
Mongolia_BA_IA	I14194	petrous	971-830 calBCE (2755±20 BP, UCIAMS-226562, PSUG-5476)	Mongolia	F	3.86342	807773
Mongolia_BA_IA	I6263	petrous (CBD)	358-170 calBCE (2185±20 BP, PSUAMS-7273)	Mongolia	F	4.028	818381
Mongolia_BA_IA	I6231	petrous (CBD)	357-167 calBCE (2180±20 BP, PSUAMS-7397)	Mongolia	M	0.78	539974
Mongolia_BA_IA	I6230	petrous (CBD)	346-57 calBCE (2140±20 BP, PSUAMS-7396)	Mongolia	M	2.64	800471
Mongolia_BA_IA	I6225	petrous (CBD)	400-150 BCE	Mongolia	M	0.515	421810
Mongolia_BA_IA	I6224	petrous (CBD)	370-197 calBCE (2210±20 BP, PSUAMS-7268)	Mongolia	M	3.154	824255
Mongolia_BA_IA	I12970	petrous	399-231 calBCE (2280±20 BP, UCIAMS-226546, PSUG-5461)	Mongolia	M	4.37721	850387
Mongolia_BA_IA	I7029	petrous	356-172 calBCE (2186±16 BP) [R_combine: (2155±20 BP, PSUAMS-3877); (2231±24 BP, MAMS-41123)]	Mongolia	M	1.87716	747058
Mongolia_BA_IA	I7027	petrous	398-228 calBCE (2275±20 BP, PSUAMS-4003)	Mongolia	M	2.91323	894567
Mongolia_BA_IA	I7023	petrous	373-199 calBCE (2215±20 BP, PSUAMS-4001)	Mongolia	F	2.16038	797467
Mongolia_BA_IA	I6226	petrous (CBD)	361-170 calBCE (2190±25 BP, PSUAMS-7270)	Mongolia	F	3.397	800272
Mongolia_BA_IA	I7030	petrous	389-208 calBCE (2250±20 BP, PSUAMS-3722)	Mongolia	M	3.98253	866391
Mongolia_BA_IA	I7024	petrous	389-208 calBCE (2250±20 BP, PSUAMS-4002)	Mongolia	M	4.33378	886220
Mongolia_BA_IA	I6356	petrous (CBD)	400-200 BCE	Mongolia	M	3.30666	852199
Mongolia_BA_IA	I7022	petrous	389-208 calBCE (2250±20 BP, PSUAMS-4000)	Mongolia	M	4.74096	904368
Mongolia_BA_IA	I6232	petrous (CBD)	387-208 calBCE (2245±20 BP, PSUAMS-7271)	Mongolia	M	4.405	825589
Mongolia_BA_IA	I6233	petrous (CBD)	370-197 calBCE (2210±20 BP, PSUAMS-7272)	Mongolia	M	4.592	835975
Mongolia_BA_IA	I13178	petrous	1046-914 calBCE (2825±20 BP, UCIAMS-226531, PSUG-5434)	Mongolia	F	0.172593	176618
Mongolia_BA_IA	I6353	petrous (CBD)	1010-901 calBCE (2799±20 BP) [R_combine: (2780±25 BP, PSUAMS-2946); (2826±30 BP, OxA-36456)]	Mongolia	M	3.69057	904083
Mongolia_BA_IA	I12960	petrous	1441-1304 calBCE (3120±20 BP, UCIAMS-226528, PSUG-5431)	Mongolia	M	1.77771	740991
Mongolia_BA_IA	I6365	petrous (CBD)	809-779 calBCE (2610±20 BP, PSUAMS-7282)	Mongolia	M	2.41931	779917
Mongolia_BA_IA	I6357	petrous (CBD)	1100-400 BCE	Mongolia	F	1.07763	675885
Mongolia_BA_IA	I12969	petrous	1124-939 calBCE (2875±20 BP, UCIAMS-226545, PSUG-5460)	Mongolia	M	3.93538	850377
Mongolia_BA_IA	I6352	petrous (CBD)	1107-924 calBCE (2845±20 BP, PSUAMS-7276)	Mongolia	M	3.54754	903040
Mongolia_BA_IA	I7032	petrous	981-832 calBCE (2765±20 BP, PSUAMS-4004)	Mongolia	F	4.6525	878766
Mongolia_BA_IA	I12971	petrous	981-832 calBCE (2765±20 BP, UCIAMS-226547, PSUG-5462)	Mongolia	F	4.45172	847791
Mongolia_BA_IA	I13963	petrous	967-827 calBCE (2750±20 BP, PSUAMS-6943)	Mongolia	F	2.57423	753749
Mongolia_BA_IA	I6349	petrous (CBD)	898-800 calBCE (2675±20 BP, PSUAMS-7398)	Mongolia	M	2.77486	796548
Mongolia_BA_IA	I6359	petrous (CBD)	1100-400 BCE	Mongolia	M	4.76147	904170
Mongolia_BA_IA	I6369	petrous (CBD)	752-417 calBCE (2455±20 BP, PSUAMS-3114)	Mongolia	F	3.70349	804754
Mongolia_BA_IA	I6228	petrous (CBD)	40 calBCE - 109 calCE (1985±15 BP) [R_combine: (1950±20 BP, PSUAMS-7395); (2024±21 BP, MAMS-41135)]	Mongolia	M	3.968	823413
Mongolia_BA_IA	I13175	petrous	408-537 calCE (1625±20 BP, UCIAMS-226554, PSUG-5469)	Mongolia	M	5.53443	848539
Mongolia_BA_IA	I13768	petrous	1213-1048 calBCE (2925±20 BP, PSUAMS-7115)	Mongolia	M	11.7929	1042239
Mongolia_BA_IA	I6347	petrous (CBD)	1414-1280 calBCE (3080±20 BP, PSUAMS-3113)	Mongolia	F	5.42458	835979
Mongolia_BA_IA	I6264	petrous (CBD)	1401-1235 calBCE (3055±20 BP, PSUAMS-3112)	Mongolia	F	1.812	767125
Mongolia_BA_IA	I6262	petrous (CBD)	1398-1228 calBCE (3050±20 BP, PSUAMS-3111)	Mongolia	F	3.807	811034
Mongolia_BA_IA	I13767	petrous	1377-1130 calBCE (3005±20 BP, UCIAMS-226534, PSUG-5437)	Mongolia	M	3.47347	840960
Mongolia_BA_IA	I13766	petrous	1384-1128 calBCE (3010±25 BP, UCIAMS-226533, PSUG-5436)	Mongolia	M	3.35474	831098
Mongolia_BA_IA	I12975	petrous	1255-1055 calBCE (2950±20 BP, UCIAMS-226549, PSUG-5464)	Mongolia	M	4.24653	861442
Mongolia_BA_IA	I7039	petrous	1210-1019 calBCE (2920±20 BP, PSUAMS-4006)	Mongolia	M	4.39913	909230
Mongolia_BA_IA	I13505	petrous	1124-939 calBCE (2875±20 BP, UCIAMS-226557, PSUG-5472)	Mongolia	M	3.72267	838594
Mongolia_BA_IA	I6351	petrous (CBD)	1006-846 calBCE (2785±20 BP, PSUAMS-7275)	Mongolia	F	3.36929	771720
Mongolia_BA_IA	I6367	petrous (CBD)	1259-1056 calBCE (2955±20 BP, PSUAMS-7284)	Mongolia	M	7.02482	1031519
Mongolia_BA_IA	I6362	petrous (CBD)	1044-917 calBCE (2824±17 BP) [R_combine: (2815±20 BP, PSUAMS-2955); (2842±28 BP, OxA-36224)]	Mongolia	F	3.34161	873013
Mongolia_BA_IA	I13174	petrous	1501-1421 calBCE (3185±20 BP, UCIAMS-226564, PSUG-5483)	Mongolia	M	0.758033	524476
Mongolia_BA_IA	I6363	petrous (CBD)	1215-1055 calBCE (2937±17 BP) [R_combine: (2925±20 BP, PSUAMS-7280); (2967±31 BP, OxA-X-2737-54); (2840±70 BP, Le-7979)]	Mongolia	M	3.86551	833794
Mongolia_BA_IA	I7033	petrous	1210-1019 calBCE (2920±20 BP, PSUAMS-4005)	Mongolia	M	4.34596	884708
Mongolia_BA_IA	I12976	petrous	1441-1304 calBCE (3120±20 BP, UCIAMS-226550, PSUG-5465)	Mongolia	M	4.78933	856905
Mongolia_BA_IA	I13964	petrous	1550-1250 BCE	Mongolia	F	1.34278	662366
Mongolia_BA_IA	I12972	petrous	1488-1308 calBCE (3130±20 BP, UCIAMS-226553, PSUG-5468)	Mongolia	M	0.74561	540126
Mongolia_BA_IA	I14037	petrous	1422-1292 calBCE (3095±20 BP, UCIAMS-226561, PSUG-5475)	Mongolia	M	5.13351	839613
Mongolia_BA_IA	I12955	petrous	1949-1774 calBCE (3545±20 BP, UCIAMS-226543, PSUG-5458)	Mongolia	M	4.69213	867683
Mongolia_BA_IA	I13173	petrous	1876-1690 calBCE (3449±17 BP) [R_combine: (3460±20 BP, UCIAMS-226552, PSUG-5467); (3421±32 BP, OxA-X-2737-53); (3150±70 BP, Le-6936)]	Mongolia	M	4.17505	857091
Mongolia_BA_IA	I12958	petrous	1615-1452 calBCE (3265±30 BP, UCIAMS-226527, PSUG-5430)	Mongolia	F	0.944102	563329
Baqah_BA	I3986	petrous	1550-1150 BCE	Jordan	F	4.83388	945269
Baqah_BA	I6461	petrous	1550-1150 BCE	Jordan	M	1.04505	628672
Baqah_BA	I3985	petrous	1412-1234 calBCE (3065±30 BP, PSUAMS-1992)	Jordan	M	2.65231	906192
Baqah_BA	I3707	petrous	1409-1265 calBCE (3070±25 BP, PSUAMS-1991)	Jordan	F	2.13809	849772
Baqah_BA	I3703	petrous	1550-1150 BCE	Jordan	M	0.985787	643237
Baqah_BA	I6464	petrous	1550-1150 BCE	Jordan	M	0.824949	558258
Baqah_BA	I6463	petrous	1550-1150 BCE	Jordan	F	0.006919	8148
Baqah_BA	I6565	petrous	1550-1150 BCE	Jordan	F	0.138874	147556
Baqah_BA	I6462	petrous	1550-1150 BCE	Jordan	F	0.94884	581658
Baqah_BA	I6564	petrous	1550-1150 BCE	Jordan	F	1.61004	694489
Baqah_BA	I6566	petrous	1550-1150 BCE	Jordan	M	2.80703	765917
Baqah_BA	I6567	petrous	1550-1150 BCE	Jordan	F	0.944403	572696
Baqah_BA	I6569	petrous	1550-1150 BCE	Jordan	M	1.38715	654027
Baqah_BA	I6570	petrous	1550-1150 BCE	Jordan	F	3.0389	771404
Baqah_BA	I6572	petrous	1550-1150 BCE	Jordan	F	2.65355	741415
Baqah_BA	I6460	petrous	1550-1150 BCE	Jordan	M	0.767247	563349
Baqah_BA	I6571	petrous	1496-1396 calBCE (3155±20 BP, PSUAMS-3720)	Jordan	F	3.22811	784348
Baqah_BA	I3705	petrous	1492-1303 calBCE (3130±25 BP, PSUAMS-1987)	Jordan	M	3.16803	909868
Baqah_BA	I3987	petrous	1428-1293 calBCE (3100±25 BP, PSUAMS-1989)	Jordan	M	3.43423	932502
Baqah_BA	I3706	petrous	1424-1288 calBCE (3095±25 BP, PSUAMS-1990)	Jordan	M	2.71284	875824
Baqah_BA	I6459	petrous	1384-1213 calBCE (3025±20 BP, PSUAMS-3719)	Jordan	M	2.73108	860968
Caribbean_CER	I12341	petrous	1200-1400 CE [based on three direct dates from the site]	Dominican Republic	M	1.02686	593846
Caribbean_CER	I12344	petrous	1200-1400 CE [based on three direct dates from the site]	Dominican Republic	M	8.0455	958250
Caribbean_CER	I12347	petrous	1200-1400 CE [based on three direct dates from the site]	Dominican Republic	M	9.94799	969519
Caribbean_CER	I12350	petrous	1200-1400 CE [based on three direct dates from the site]	Dominican Republic	F	7.48946	931791
Caribbean_CER	I13189	petrous	855±20, PSUAMS-7388	Dominican Republic	M	4.91001	876064
Caribbean_CER	I13190	petrous	1200-1400 CE [based on three direct dates from the site]	Dominican Republic	M	0.552568	425469
Caribbean_CER	I13192	petrous	760±20, PSUAMS-7296	Dominican Republic	M	2.3463	779660
Caribbean_CER	I13195	petrous	600±20, PSUAMS-7297	Dominican Republic	M	4.52636	869596
Caribbean_CER	I13196	petrous	1200-1700 CE [based on two direct dates from the site]	Dominican Republic	M	2.64509	789315
Caribbean_CER	I13198	petrous	415±20, PSUAMS-7298	Dominican Republic	M	4.37945	823738
Caribbean_CER	I13199	petrous	1200-1700 CE [based on two direct dates from the site]	Dominican Republic	F	4.4072	826026
Caribbean_CER	I13201	petrous	1200-1700 CE [based on two direct dates from the site]	Dominican Republic	F	4.17696	844674
Caribbean_CER	I13204	petrous	1200-1700 CE [based on two direct dates from the site]	Dominican Republic	M	0.031146	36595
Caribbean_CER	I13206	petrous	1200-1700 CE [based on two direct dates from the site]	Dominican Republic	F	4.38355	824072
Caribbean_CER	I13207	petrous	1200-1700 CE [based on two direct dates from the site]	Dominican Republic	F	1.87843	738399
Caribbean_CER	I13208	petrous	710±20, PSUAMS-7354	Dominican Republic	M	4.09595	851450
Caribbean_CER	I13318	petrous	900-1500 CE	Bahamas	M	3.97029	870838
Caribbean_CER	I13319	petrous	900-1500 CE	Bahamas	F	3.57626	825403
Caribbean_CER	I13320	petrous	900-1500 CE	Bahamas	M	2.33844	843873
Caribbean_CER	I13321	petrous	900-1500 CE	Bahamas	M	3.53849	856266
Caribbean_CER	I13322	petrous	900-1500 CE	Bahamas	F	3.65841	853889
Caribbean_CER	I13323	petrous	785±20, PSUAMS-7457	Puerto Rico	F	2.53838	803316
Caribbean_CER	I13324	petrous	900-1300 CE	Puerto Rico	F	2.33104	799354
Caribbean_CER	I13326	petrous	800-1100 CE	Puerto Rico	M	1.76857	760965
Caribbean_CER	I13441	petrous	500-1500 CE	Puerto Rico	M	3.48522	811372
Caribbean_CER	I13538	petrous	900-1300 CE	Puerto Rico	F	1.8244	736164
Caribbean_CER	I13539	petrous	1405±20, PSUAMS-7454	Puerto Rico	F	2.35943	797291
Caribbean_CER	I13540	petrous	1120±20, PSUAMS-7455	Puerto Rico	M	3.27934	855861
Caribbean_CER	I13541	petrous	800-1100 CE	Puerto Rico	F	3.68675	851457
Caribbean_CER	I14875	petrous	900-1500 CE	Bahamas	M	0.695437	426125
Caribbean_CER	I14876	petrous	675±20, PSUAMS-7368	Bahamas	M	0.35248	291834
Caribbean_CER	I14878	petrous	900-1500 CE	Bahamas	F	1.92083	679530
Caribbean_CER	I14879	petrous	700±20, PSUAMS-6793	Bahamas	M	2.60759	781865
Caribbean_CER	I14880	petrous	900-1500 CE	Bahamas	M	0.544435	407122
Caribbean_CER	I14881	petrous	900-1500 CE	Bahamas	F	0.269191	244977
Caribbean_CER	I14882	petrous	685±20, PSUAMS-6794	Bahamas	M	1.05916	527146
Caribbean_CER	I14883	petrous	900-1500 CE	Bahamas	M	2.77798	808406
Caribbean_CER	I14920	petrous	1025±20, PSUAMS-7369	Bahamas	F	0.853233	515223
Caribbean_CER	I14921	petrous	745±20, PSUAMS-7370	Bahamas	F	1.41765	646514
Caribbean_CER	I14922	petrous	1075±20, PSUAMS-7371	Bahamas	F	2.40659	763981
Caribbean_CER	I14923	petrous	900-1500 CE	Bahamas	F	0.999722	508641
Caribbean_CER	I14990	petrous	776±19, DSH-7154	Dominican Republic	M	4.21987	832565
Caribbean_CER	I14991	petrous	1100-1300 CE [(806±63 BP, R-3318), layer date based on charcoal]	Dominican Republic	M	4.03219	816548
Caribbean_CER	I14992	petrous	536±18, DSH-7155	Dominican Republic	M	6.8421	920224
Caribbean_CER	I14994	petrous	793±20, DSH-7159	Dominican Republic	F	3.75427	795365
Caribbean_CER	I15050	petrous	600-1600 CE	Dominican Republic	F	2.87331	803280
Caribbean_CER	I15051	petrous	600-1600 CE	Dominican Republic	M	0.880824	597306
Caribbean_CER	I15081	petrous	600-1600 CE	Dominican Republic	M	1.60392	754385
Caribbean_CER	I15082	petrous	600-1600 CE	Dominican Republic	M	2.64133	774797
Caribbean_CER	I15105	petrous	700-1500 CE	Dominican Republic	M	3.33002	811040
Caribbean_CER	I15106	petrous	700-1500 CE	Dominican Republic	F	2.55987	774166
Caribbean_CER	I15107	petrous	700-1500 CE	Dominican Republic	F	3.38283	843023
Caribbean_CER	I15108	petrous	700-1500 CE	Dominican Republic	F	4.20744	814146
Caribbean_CER	I15109	petrous	460±20, PSUAMS-7407	Dominican Republic	F	3.55285	801386
Caribbean_CER	I15111	petrous	650±20, PSUAMS-7389	Dominican Republic	M	3.98133	858912
Caribbean_CER	I15112	petrous	700-1500 CE	Dominican Republic	F	3.23234	801330
Caribbean_CER	I15587	petrous	600-1600 CE	Dominican Republic	M	1.0241	585630
Caribbean_CER	I15591	petrous	600-1600 CE	Dominican Republic	M	0.969087	504589
Caribbean_CER	I15592	petrous	600-1600 CE	Dominican Republic	M	1.4757	680503
Caribbean_CER	I15593	petrous	600-1600 CE	Dominican Republic	F	0.63613	463676
Caribbean_CER	I15594	petrous	600-1600 CE	Dominican Republic	F	1.48136	673971
Caribbean_CER	I15595	petrous	1360±20, PSUAMS-7357	Dominican Republic	M	1.17597	619120
Caribbean_CER	I15596	petrous	600-1600 CE	Dominican Republic	F	0.847942	571568
Caribbean_CER	I15597	petrous	600-1600 CE	Dominican Republic	F	1.26239	639462
Caribbean_CER	I15598	petrous	600-1600 CE	Dominican Republic	F	0.805094	530757
Caribbean_CER	I15599	petrous	600-1600 CE	Dominican Republic	M	0.404056	352799
Caribbean_CER	I15600	petrous	600-1600 CE	Dominican Republic	M	1.46041	664625
Caribbean_CER	I15601	petrous	1290±20, PSUAMS-7358	Dominican Republic	M	1.16059	625259
Caribbean_CER	I15602	petrous	600-1600 CE	Dominican Republic	M	1.18973	646906
Caribbean_CER	I15604	petrous	600-1600 CE	Dominican Republic	F	1.82534	742919
Caribbean_CER	I15665	petrous	600-1600 CE	Dominican Republic	F	0.593841	442399
Caribbean_CER	I15666	petrous	600-1600 CE	Dominican Republic	F	1.13591	600511
Caribbean_CER	I15667	petrous	600-1600 CE	Dominican Republic	M	2.34662	768745
Caribbean_CER	I15668	petrous	600-1600 CE	Dominican Republic	F	1.50854	672249
Caribbean_CER	I15671	petrous	600-1600 CE	Dominican Republic	F	0.230152	225554
Caribbean_CER	I15672	petrous	600-1600 CE	Dominican Republic	F	1.96777	755690
Caribbean_CER	I15674	petrous	600-1600 CE	Dominican Republic	F	1.62827	711555
Caribbean_CER	I15675	petrous	600-1600 CE	Dominican Republic	M	1.00781	611973
Caribbean_CER	I15676	petrous	400±20, PSUAMS-7390	Dominican Republic	M	2.38678	744302
Caribbean_CER	I15677	petrous	600-1600 CE	Dominican Republic	M	1.63999	711036
Caribbean_CER	I15678	petrous	600-1600 CE	Dominican Republic	M	1.17811	648115
Caribbean_CER	I15679	petrous	600-1600 CE	Dominican Republic	F	0.926022	567976
Caribbean_CER	I15682	petrous	600-1600 CE	Dominican Republic	F	3.51491	816672
Caribbean_CER	I15962	petrous	600-1600 CE	Dominican Republic	M	2.04302	700575
Caribbean_CER	I15963	petrous	600-1600 CE	Dominican Republic	M	2.21588	700802
Caribbean_CER	I15964	petrous	600-1600 CE	Dominican Republic	F	2.11934	708324
Caribbean_CER	I15965	petrous	600-1600 CE	Dominican Republic	M	1.91568	689540
Caribbean_CER	I15966	petrous	600-1600 CE	Dominican Republic	M	2.50292	736614
Caribbean_CER	I15968	petrous	1015±20, PSUAMS-7359	Dominican Republic	F	1.81947	704146
Caribbean_CER	I15969	petrous	600-1600 CE	Dominican Republic	M	2.0999	722126
Caribbean_CER	I15970	petrous	600-1600 CE	Dominican Republic	M	2.9218	750114
Caribbean_CER	I15971	petrous	600-1600 CE	Dominican Republic	M	2.42978	731524
Caribbean_CER	I15972	petrous	600-1600 CE	Dominican Republic	M	2.48178	730153
Caribbean_CER	I15973	petrous	600-1600 CE	Dominican Republic	M	5.15289	884800
Caribbean_CER	I15975	petrous	600-1600 CE	Dominican Republic	F	2.22861	700250
Caribbean_CER	I15976	petrous	600-1600 CE	Dominican Republic	M	1.67761	668732
Caribbean_CER	I15977	petrous	600-1600 CE	Dominican Republic	F	2.27633	724132
Caribbean_CER	I15978	petrous	1060±20, PSUAMS-7360	Dominican Republic	M	2.5048	744864
Caribbean_CER	I16171	petrous	600-1600 CE	Dominican Republic	M	1.37708	584828
Caribbean_CER	I16172	petrous	600-1600 CE	Dominican Republic	F	0.960649	523058
Caribbean_CER	I16173	petrous	600-1600 CE	Dominican Republic	M	1.02414	582929
Caribbean_CER	I16174	petrous	600-1600 CE	Dominican Republic	M	1.23321	598802
Caribbean_CER	I16175	petrous	600-1600 CE	Dominican Republic	F	0.796671	496788
Caribbean_CER	I16176	petrous	600-1600 CE	Dominican Republic	M	1.13007	600318
Caribbean_CER	I16178	petrous	600-1600 CE	Dominican Republic	F	0.223754	219781
Caribbean_CER	I16179	petrous	600-1600 CE	Dominican Republic	F	1.05229	544250
Caribbean_CER	I16180	petrous	600-1600 CE	Dominican Republic	M	1.0428	562226
Caribbean_CER	I16181	petrous	600-1600 CE	Dominican Republic	M	0.334574	303423
Caribbean_CER	I16519	petrous	600-1600 CE	Dominican Republic	F	1.77991	674570
Caribbean_CER	I16520	petrous	600-1600 CE	Dominican Republic	M	2.80891	792745
Caribbean_CER	I16540	petrous	600-1600 CE	Dominican Republic	M	0.098932	107665
Caribbean_CER	I16556	petrous	600-1600 CE	Dominican Republic	F	1.02536	516884
Caribbean_CER	I16687	petrous	1020±20, PSUAMS-7361	Dominican Republic	F	3.55668	775231
Caribbean_CER	I17899	petrous	700-1500 CE	Dominican Republic	M	1.55011	636065
Caribbean_CER	I17900	petrous	700-1500 CE	Dominican Republic	M	2.73328	683668
Caribbean_CER	I17901	petrous	480±20, PSUAMS-7393	Dominican Republic	M	2.83554	706862
Caribbean_CER	I17902	petrous	700-1500 CE	Dominican Republic	F	2.19554	638068
Caribbean_CER	I17903	petrous	700-900 CE [father or son of I17906 at 1215±20 BP, PSUAMS-7367; 2nd to 3rd degree relative of I15601 1290±20 BP, PSUAMS-7358]	Dominican Republic	M	2.25298	658853
Caribbean_CER	I17905	petrous	700-1500 CE	Dominican Republic	M	0.096469	107518
Caribbean_CER	I17907	petrous	700-1500 CE	Dominican Republic	F	2.71093	673275
Caribbean_CER	I17908	petrous	700-1500 CE	Dominican Republic	F	2.38654	684355
Caribbean_CER	I18300	petrous	700-1500 CE	Dominican Republic	F	0.523972	412621
Caribbean_CER	I18301	petrous	700-1500 CE	Dominican Republic	M	1.57398	658386
Caribbean_CER	I18437	petrous	750 - 1050 CE	Dominican Republic	M	2.63408	686288
Caribbean_CER	I20527	petrous	1200-1400 CE [based on three direct dates from the site]	Dominican Republic	M	1.056	538950
Caribbean_CER	I7965	petrous	650-1000 CE [based on two direct dates from the site]	Dominican Republic	M	4.49359	915705
Caribbean_CER	I7966	petrous	650-1000 CE [based on two direct dates from the site]	Dominican Republic	F	4.37502	854300
Caribbean_CER	I7967	petrous	1275±15, PSUAMS-5330	Dominican Republic	F	4.45166	895964
Caribbean_CER	I7968	petrous	1120±15, PSUAMS-5331	Dominican Republic	F	3.91175	881389
Caribbean_CER	I7969	petrous	635±15, PSUAMS-7285	Dominican Republic	M	3.48943	859785
Caribbean_CER	I7970	petrous	900-1300 CE	Dominican Republic	M	3.87409	902247
Caribbean_CER	I7971	petrous	900-1300 CE	Dominican Republic	F	4.39888	876949
Caribbean_CER	I7972	petrous	850-1050 CE [3rd degree or higher relative of I1794 at 1095±20 BP, PSUAMS-7287]	Dominican Republic	F	0.093334	102031
Caribbean_CER	I7973	petrous	950±15, PSUAMS-7286	Dominican Republic	M	2.7105	875916
Caribbean_CER	I7974	petrous	1095±20, PSUAMS-7287	Dominican Republic	F	4.26223	880638
Caribbean_CER	I7976	petrous	1000-1200 CE [2nd degree relative of I7973 at 950±15 BP, PSUAMS-7286]	Dominican Republic	F	2.97838	785516
Caribbean_CER	I8118	petrous	690±20, PSUAMS-7288	Dominican Republic	M	4.89511	907020
Caribbean_CER	I8121	petrous	1200-1400 CE [based on three direct dates from the site]	Dominican Republic	F	0.387822	347801
Caribbean_CER	I8122	petrous	1200-1400 CE [based on three direct dates from the site]	Dominican Republic	F	0.184467	191233
Caribbean_CER	I8547	petrous	935±20, PSUAMS-7289	Dominican Republic	F	4.37016	846623
Caribbean_CER	I8548	petrous	1805±20, PSUAMS-7290	Dominican Republic	M	2.87409	792291
Caribbean_CER	I8549	petrous	100-1200 CE	Dominican Republic	M	2.41438	781407
Caribbean_CER	I8550	petrous	100-1200 CE	Dominican Republic	F	3.3693	824041
British_N	I0518	Bone	3360–3100 BCE	Great Britain	M	n/a	44718
British_N	I0519	Bone	3360–3100 BCE	Great Britain	M	n/a	87139
British_N	I3068	bone (long bone)	3692–3522 calBCE (4820±34 BP, UBA-29003)	Great Britain	M	n/a	594360
British_N	I5366	Petrous	3643–3383 calBCE (4775±34 BP, OxA-34470)	Great Britain	F	n/a	572989
British_N	I2605	Petrous	3631–2944 calBCE [3631–3372 calBCE (4710±35 BP, Poz-83483), 3368–2944 calBCE (4500±60 BP, BM-3173)]	Great Britain	F	n/a	609777
British_N	I2606	Petrous	3330–2900 BCE	Great Britain	M	n/a	676373
British_N	I6750	Petrous	3755–3660 BCE	Great Britain	M	n/a	418242
British_N	I6751	Petrous	3755–3660 BCE	Great Britain	F	n/a	719644
British_N	I6759	Petrous	3650–3522 BCE	Great Britain	M	n/a	774173
British_N	I5374	Bone (femur, left, subadult)	2830–2460 calBCE (4008±39 BP, OxA-16460)	Great Britain	M	n/a	39969
British_N	I6762	Petrous	4000–3300 BCE	Great Britain	M	n/a	605202
British_N	I6761	Petrous	3650–3400 BCE	Great Britain	F	n/a	540029
British_N	I2988	Petrous	3516–3361 calBCE (4645±29 BP, SUERC-68711)	Great Britain	F	n/a	795840
British_N	I2660	Petrous	3513–3352 calBCE (4631±29 BP, SUERC-68703)	Great Britain	M	n/a	822865
British_N	I2691	Petrous	3700–3639 calBCE (4881±25 BP, SUERC-68704)	Great Britain	M	n/a	785482
British_N	I2659	Petrous	3761–3643 calBCE (4914±27 BP, SUERC-68702)	Great Britain	F	n/a	792497
British_N	I2650	Petrous	3638–3380 calBCE (4754±36 BP, SUERC-68642)	Great Britain	M	n/a	770497
British_N	I2636	Petrous	3519–3361 calBCE (4651±33 BP, SUERC-68640)	Great Britain	F	n/a	848224
British_N	I2651	Petrous	3360–3098 calBCE (4525±36 BP, SUERC-68643)	Great Britain	F	n/a	768079
British_N	I2637	Petrous	3629–3370 calBCE (4697±33 BP, SUERC-68641)	Great Britain	M	n/a	843761
British_N	I2630	Petrous	2580–2463 calBCE (3999±32 BP, SUERC-68632)	Great Britain	M	n/a	932048
British_N	I2932	Petrous	2570–2347 calBCE (3962±29 BP, SUERC-68721)	Great Britain	M	n/a	786582
British_N	I2933	Petrous	3010–2885 calBCE (4309±29 BP, SUERC-68722)	Great Britain	M	n/a	736264
British_N	I2934	Petrous	3338–3022 calBCE (4466±33 BP, SUERC-69071)	Great Britain	F	n/a	745801
British_N	I2935	Petrous	3335–3011 calBCE (4451±29 BP, SUERC-68723)	Great Britain	M	n/a	805005
British_N	I3085	Petrous (right)	3338–3026 calBCE (4471±29 BP, SUERC-68724)	Great Britain	F	n/a	726028
British_N	I2977	Petrous	3008–2763 calBCE (4275±33 BP, SUERC-69072)	Great Britain	M	n/a	784516
British_N	I2979	Petrous (right)	3333–2941 calBCE (4447±29 BP, SUERC-68726)	Great Britain	M	n/a	799002
British_N	I2978	Petrous	3335–3023 calBCE (4464±29 BP, SUERC-68725)	Great Britain	M	n/a	801316
British_N	I2657	Bone (metacarpal)	3951–3780 calBCE (5052±30 BP, SUERC-68701)	Great Britain	M	n/a	146338
British_N	I2980	Petrous	3360–3101 calBCE (4530±33 BP, SUERC-69073)	Great Britain	F	n/a	802432
British_N	I2631	Petrous	3097–2906 calBCE (4384±36 BP, SUERC-68633)	Great Britain	M	n/a	869547
British_N	I3133	Petrous	3631–3377 calBCE (4725±20 BP, PSUAMS-2154)	Great Britain	M	n/a	800141
British_N	I3134	Petrous	3633–3377 calBCE (4730±25 BP, PSUAMS-2155)	Great Britain	M	n/a	807346
British_N	I3135	Petrous	3640–3383 calBCE (4770±30 BP, PSUAMS-2068)	Great Britain	M	n/a	791590
British_N	I3137	Petrous	3800–3200 BCE	Great Britain	M	n/a	86073
British_N	I3136	Petrous	3520–3365 calBCE (4665±30 BP, PSUAMS-2069)	Great Britain	F	n/a	791804
British_N	I3138	Petrous	3263–2923 calBCE (4415±25 BP, PSUAMS-2156)	Great Britain	F	n/a	813553
British_N	I3041	Petrous	3942–3037 BCE	Great Britain	M	n/a	670870
British_N	I5370	Petrous	4000–3300 BCE	Great Britain	F	n/a	49903
British_N	I5371	Petrous	4000–3300 BCE	Great Britain	F	n/a	329232
British_N	I2634	Petrous	3703–3534 calBCE (4851±34 BP, SUERC-68638)	Great Britain	M	n/a	477633
British_N	I2635	Petrous	3652–3389 calBCE (4796±37 BP, SUERC-68639)	Great Britain	M	n/a	761604
British_N	I2633	Petrous	3765–3641 calBCE (4911±32 BP, SUERC-68634)	Great Britain	F	n/a	724631
British_N	I7554	Petrous	3366–3103 calBCE (4541±32 BP, SUERC-73433 )	Great Britain	M	n/a	789914
British_N	I5358	Petrous	3080–2904 calBCE (4334±27 BP, OxA-17563)	Great Britain	F	n/a	241663
British_N	I5359	Petrous	3800–3600 BCE	Great Britain	M	n/a	531741
British_BA	I2596	Petrous	2273–2034 calBCE (3739±30 BP, NZA-32484)	Great Britain	M	n/a	525412
British_BA	I2597	Petrous	2269–2033 calBCE (3735±30 BP, SUERC-34539)	Great Britain	M	n/a	824991
British_BA	I7638	Petrous	2286–1778 calBCE (3660±80 BP, OxA-4357)	Great Britain	M	n/a	600303
British_BA	I2604	Petrous	2265–2031 calBCE (3730±30 BP, SUERC-26241)	Great Britain	F	n/a	760401
British_BA	I2464	Bone (long bone)	1745–1614 calBCE (3379±30 BP, NZA-28700)	Great Britain	M	n/a	52649
British_BA	I5373	bone (long bone)	2194–1980 calBCE (3694±25 BP, BRAMS-1230)	Great Britain	M	n/a	234326
British_BA	I2601	Petrous	1955–1750 calBCE (3535±35 BP, SUERC-40713)	Great Britain	F	n/a	498474
British_BA	I2602	Petrous	1892–1699 calBCE (3490±30 BP, SUERC-40290)	Great Britain	M	n/a	641305
British_BA	I2462	Petrous	2128–1891 calBCE (3625±35 BP, SUERC-40718)	Great Britain	F	n/a	816976
British_BA	I2421	Petrous	1930–1759 calBCE (3524±28 BP, OxA-26256)	Great Britain	M	n/a	393274
British_BA	I6680	Petrous	1876–1625 calBCE (3420±38 BP, OxA-5555/6)	Great Britain	M	n/a	891333
British_BA	I5441	Petrous	1938–1744 calBCE (3512±37 BP, OxA-16522)	Great Britain	M	n/a	215435
British_BA	I2600	Petrous	2133–1937 calBCE (3646±27 BP, SUERC-43374)	Great Britain	F	n/a	524726
British_BA	I2461	Petrous	2500–2140 BCE (based on associated dates in same context)	Great Britain	F	n/a	771469
British_BA	I5377	Petrous	1894–1694 calBCE (3485±33 BP, OxA-14731)	Great Britain	M	n/a	836940
British_BA	I2610	Petrous	1935–1745 calBCE (3515±35 BP, Poz-83498)	Great Britain	F	n/a	78777
British_BA	I7639	Petrous	2031–1665 calBCE (3520±70 BP, HAR-3880)	Great Britain	F	n/a	59649
British_BA	I7635	Petrous	2193–1978 calBCE (3690±27 BP, BRAMS-1286)	Great Britain	F	n/a	483056
British_BA	I5383	Petrous	1090–900 BCE	Great Britain	F	n/a	291948
British_BA	I2639	Petrous	1600–1430 calBCE (3225±25 BP, NZA-32497)	Great Britain	F	n/a	579584
British_BA	I2458	Petrous	1492–1287 calBCE (3122±34 BP, SUERC-49182)	Great Britain	F	n/a	812721
British_BA	I7569	Petrous	1619–1457 calBCE (3266±30 BP, SUERC-74472)	Great Britain	F	n/a	55240
British_BA	I7570	Petrous	1735–1531 calBCE (3347±30 BP, SUERC-74471)	Great Britain	M	n/a	776944
British_BA	I7575	Petrous	1263–1043 calBCE (2950±35 BP, SUERC-25498)	Great Britain	M	n/a	804626
British_BA	I7576	Petrous	1206–1003 calBCE (2900±30 BP, SUERC-26285)	Great Britain	M	n/a	785638
British_BA	I7577	Petrous	1386–1123 calBCE (3005±35 BP, SUERC-25499)	Great Britain	M	n/a	779194
British_BA	I7578	Petrous	1225–1013 calBCE (2930±35 BP, SUERC-25497)	Great Britain	F	n/a	776322
British_BA	I7580	Petrous	1256–1018 calBCE (2935±35 BP, SUERC-25537)	Great Britain	F	n/a	771152
British_BA	I7626	Petrous	1395–1130 calBCE (3025±35 BP, SUERC-25533)	Great Britain	F	n/a	768905
British_BA	I7627	Petrous	1410–1222 calBCE (3055±35 BP, SUERC-25538)	Great Britain	F	n/a	780543
British_BA	I7628	Petrous	1208–978 calBCE (2895±35 BP, SUERC-25541)	Great Britain	M	n/a	409259
British_BA	I7579	Petrous	1496–1300 calBCE (3135±35 BP, SUERC-25532)	Great Britain	F	n/a	766416
British_BA	I3082	Petrous	1498–1394 calBCE (3157±25 BP, NZA-34643)	Great Britain	M	n/a	692741
British_BA	I7640	Petrous	1430–1282 calBCE (3100±30 BP, SUERC-28349)	Great Britain	M	n/a	801482
British_BA	I7574	Petrous	1406–1230 calBCE (3055±30 BP, SUERC-38250)	Great Britain	F	n/a	789815
British_BA	I7568	Petrous	1600–1300 BCE	Great Britain	F	n/a	770395
British_BA	I7571	Petrous	1448–1259 calBCE (3100±40 BP, SUERC-28364)	Great Britain	M	n/a	772247
British_BA	I7572	Petrous	1510–1302 calBCE (3160±40 BP, SUERC-28365)	Great Britain	M	n/a	653822
British_BA	I7573	Petrous	1642–1507 calBCE (3306±27 BP, SUERC-44496)	Great Britain	F	n/a	710327
British_BA	I5515	Petrous	2034–1775 calBCE (3581±40 BP, SRR-292)	Great Britain	M	n/a	169789
British_BA	I3132	Petrous	2118–1887 calBCE (3614±33 BP, SUERC-69070)	Great Britain	M	n/a	773258
British_BA	I5516	Petrous	1866–1615 calBCE (3400±35 BP, SUERC-2869)	Great Britain	M	n/a	246356
British_BA	I2567	Petrous	2275–1884 calBCE [2130–1883 calBCE (3615±40 BP, SUERC-4072); 2274–2023 calBCE (3725±35 BP, SUERC-4083)]	Great Britain	M	n/a	589224
British_BA	I2981	Petrous (left)	1950–1496 calBCE [1740–1496 calBCE (3320±50 BP, AA-51418); 1950-1702 calBCE (3520±40 BP, AA-43651)]	Great Britain	F	n/a	788384
British_BA	I2860	Petrous	969–815 calBCE (2738±29 BP, SUERC-68715)	Great Britain	M	n/a	830544
British_BA	I2861	Petrous	976–828 calBCE (2757±29 BP, SUERC-68716)	Great Britain	F	n/a	615178
British_BA	I2859	Petrous	910–809 calBCE (2714±29 BP, SUERC-68714)	Great Britain	M	n/a	810185
British_BA	I3130	Petrous	977–829 calBCE (2758±29 BP, SUERC-68713)	Great Britain	F	n/a	811519
British_BA	I2573	Petrous	1500–1301 calBCE (3144±37 BP, OxA-16486)	Great Britain	F	n/a	611500
British_BA	I2653	Petrous	1500–1300 BCE	Great Britain	M	n/a	574585
British_BA	I2654	Petrous	1500–1300 BCE	Great Britain	F	n/a	518165
Eu_BellBeakers	I7249	Petrous	2500–2200 BCE	Czech Republic	M	n/a	779403
Eu_BellBeakers	I7250	Petrous	2500–2200 BCE	Czech Republic	F	n/a	156739
Eu_BellBeakers	I7251	Petrous	2500–2200 BCE	Czech Republic	M	n/a	757024
Eu_BellBeakers	I7269	Petrous	2500–2200 BCE	Czech Republic	M	n/a	703404
Eu_BellBeakers	I7270	Petrous	2500–2200 BCE	Czech Republic	F	n/a	41160
Eu_BellBeakers	I7275	Petrous	2500–2200 BCE	Czech Republic	M	n/a	708415
Eu_BellBeakers	I7276	Petrous	2500–2200 BCE	Czech Republic	M	n/a	765405
Eu_BellBeakers	I7278	Petrous	2500–2200 BCE	Czech Republic	M	n/a	796347
Eu_BellBeakers	I7271	Petrous	2500–2200 BCE	Czech Republic	M	n/a	193706
Eu_BellBeakers	I7281	Petrous	2500–2200 BCE	Czech Republic	F	n/a	745092
Eu_BellBeakers	I4895	Petrous	2273–2047 calBCE (3750±20 BP, PSUAMS-2852)	Czech Republic	M	n/a	814836
Eu_BellBeakers	I4896	Petrous	2288–2142 calBCE (3785±20 BP, PSUAMS-2853)	Czech Republic	F	n/a	806027
Eu_BellBeakers	I5514	Petrous	2500–2000 BCE	Czech Republic	M	n/a	861406
Eu_BellBeakers	I4885	Petrous	2289–2143 calBCE (3790±20 BP, PSUAMS-2843)	Czech Republic	M	n/a	816324
Eu_BellBeakers	I4886	Petrous	2205–2042 calBCE (3740±20 BP, PSUAMS-2844)	Czech Republic	M	n/a	846480
Eu_BellBeakers	I4888	Petrous	2190–2029 calBCE (3700±20 BP, PSUAMS-2846)	Czech Republic	M	n/a	833166
Eu_BellBeakers	I4889	Petrous	2281–2062 calBCE (3765±20 BP, PSUAMS-2847)	Czech Republic	M	n/a	848054
Eu_BellBeakers	I4890	Petrous	2500–2000 BCE	Czech Republic	M	n/a	37650
Eu_BellBeakers	I4891	Petrous	2281–2062 calBCE (3765±20 BP, PSUAMS-2848)	Czech Republic	M	n/a	841976
Eu_BellBeakers	I4887	Petrous	2201–2039 calBCE (3730±20 BP, PSUAMS-2845)	Czech Republic	M	n/a	817605
Eu_BellBeakers	I7205	Petrous	2500–2200 BCE	Czech Republic	M	n/a	771786
Eu_BellBeakers	I7210	Petrous	2500–2200 BCE	Czech Republic	M	n/a	747810
Eu_BellBeakers	I7211	Petrous	2500–2200 BCE	Czech Republic	F	n/a	753730
Eu_BellBeakers	I7213	Petrous	2500–2200 BCE	Czech Republic	F	n/a	739932
Eu_BellBeakers	I7282	Petrous	2500–2200 BCE	Czech Republic	M	n/a	785747
Eu_BellBeakers	I7286	Petrous	2500–2200 BCE	Czech Republic	M	n/a	799839
Eu_BellBeakers	I7287	Petrous	2500–2200 BCE	Czech Republic	M	n/a	637615
Eu_BellBeakers	I7288	Petrous	2500–2200 BCE	Czech Republic	M	n/a	91114
Eu_BellBeakers	I7289	Petrous	2500–2200 BCE	Czech Republic	M	n/a	768157
Eu_BellBeakers	I7290	Petrous	2500–2200 BCE	Czech Republic	F	n/a	796893
Eu_BellBeakers	I7283	Petrous	2500–2200 BCE	Czech Republic	F	n/a	740820
Eu_BellBeakers	I7214	Petrous	2500–2200 BCE	Czech Republic	F	n/a	752586
Eu_BellBeakers	I7212	Petrous	2500–2200 BCE	Czech Republic	M	n/a	747451
Eu_BellBeakers	I5833	Petrous	2500–2000 BCE	Germany	M	n/a	680513
Eu_BellBeakers	I5834	Petrous	2500–2000 BCE	Germany	F	n/a	605212
Eu_BellBeakers	I6590	Petrous	2500–2000 BCE	Germany	F	n/a	823913
Eu_BellBeakers	I6591	Petrous	2500–2000 BCE	Germany	F	n/a	815600
Eu_BellBeakers	I5835	Petrous	2500–2000 BCE	Germany	M	n/a	635245
Eu_BellBeakers	I3604	Bone (phalanx)	2350–2250 BCE	Germany	M	n/a	30589
Eu_BellBeakers	I5836	Petrous	2500–2000 BCE	Germany	F	n/a	415551
Eu_BellBeakers	I3528	Petrous (cochlea, left)	2559–2301 calBCE (3931±31 BP, DeA-11507)	Hungary	M	n/a	224817
Eu_BellBeakers	I2364	Petrous (cochlea, right)	2468–2063 calBCE [2292-2063 calBCE (3779±28 BP, DeA-6749); 2468-2285 calBCE (3883±29 BP, DeA-7216)]	Hungary	M	n/a	767419
Eu_BellBeakers	I2365	Petrous (cochlea, left)	2464–2207 calBCE [2460-2207 calBCE (3858±32 BP, DeA-6762); 2464-2212 calBCE (3871±29 BP, DeA-7220)]	Hungary	M	n/a	922704
Eu_BellBeakers	I7044	Petrous	2500–2200 BCE	Hungary	M	n/a	784178
Eu_BellBeakers	I7045	Petrous	2500–2200 BCE	Hungary	F	n/a	755438
Eu_BellBeakers	I2741	Petrous (cochlea, left)	2457–2153 calBCE (3835±35 BP, Poz-83641)	Hungary	M	n/a	871912
Eu_BellBeakers	I2786	Petrous (cochlea, right)	2458–2205 calBCE (3850±35 BP, Poz-83639)	Hungary	M	n/a	795354
Eu_BellBeakers	I2787	Petrous (cochlea, right)	2457–2201 calBCE (3840±35 BP, Poz-83640)	Hungary	M	n/a	669314
Eu_BellBeakers	I4178	Petrous (cochlea, left)	2500–2200 BCE	Hungary	M	n/a	587361
Eu_BellBeakers	I6580	Petrous	2300–2150 BCE	Poland	M	n/a	658471
Eu_BellBeakers	I6582	Petrous	2343–2057 calBCE (3790±35 BP, Poz-75951)	Poland	F	n/a	791514
Eu_BellBeakers	I6581	Petrous	2455–2145 calBCE (3825±35 BP, Poz-66185)	Poland	M	n/a	628199
Eu_BellBeakers	I6583	Petrous	2289–2050 calBCE (3770±30 BP, Poz-65207)	Poland	F	n/a	828828
Cuba_ARC_CER	CAO011	petrous	960 - 805 (cal BP)	Cuba	M	n/a	459959
Cuba_ARC_CER	CAO029	petrous	1351 - 1296 (cal BP)	Cuba	M	n/a	898557
Cuba_ARC_CER	CAO015	petrous	3209 - 3069 (cal BP)	Cuba	F	n/a	816336
Cuba_ARC_CER	CAO016	petrous	n/a	Cuba	F	n/a	905519
Cuba_ARC_CER	CAO017	petrous	n/a	Cuba	M	n/a	694419
Cuba_ARC_CER	CAO018	petrous	n/a	Cuba	n/a	n/a	838519
Cuba_ARC_CER	CAO020	petrous	3179 - 3007 (cal BP)	Cuba	F	n/a	376638
Cuba_ARC_CER	CAO001	petrous	920 - 796 (cal BP)	Cuba	M	n/a	580168
Cuba_ARC_CER	CAO021	petrous	792 - 707 (cal BP)	Cuba	F	n/a	942757
Cuba_ARC_CER	CAO022026	petrous	1340 - 1290 (cal BP)	Cuba	M	n/a	896927
Cuba_ARC_CER	CAO023025	petrous	962 - 919 (cal BP)	Cuba	M	n/a	1040605
Cuba_ARC_CER	CAO024	petrous	1344 - 1293 (cal BP)	Cuba	M	n/a	1042183
Cuba_ARC_CER	CAA001003	petrous	1821 - 1713 (cal BP)	Cuba	F	n/a	954120
Cuba_ARC_CER	CAA002	petrous	1615 - 1530 (cal BP)	Cuba	F	n/a	813407
Cuba_ARC_CER	CUC001	petrous	n/a	Cuba	M	n/a	37285
Cuba_ARC_CER	CUC002	petrous	n/a	Cuba	M	n/a	905662
Cuba_ARC_CER	CUC003	petrous	n/a	Cuba	F	n/a	914648
Cuba_ARC_CER	CUC004	petrous	n/a	Cuba	M	n/a	95232
Cuba_ARC_CER	CDE005	petrous	n/a	Cuba	M	n/a	956065
Cuba_ARC_CER	CDE001	petrous	490 - 308 (cal BP)	Cuba	M	n/a	917499
Cuba_ARC_CER	CDE003	petrous	532 - 503 (cal BP)	Cuba	M	n/a	868221
Cuba_ARC_CER	CDE002	petrous	514 - 464 (cal BP)	Cuba	F	n/a	914886
Cuba_ARC_CER	CDE004	petrous	535 - 504 (cal BP)	Cuba	F	n/a	851945
Cuba_ARC_CER	GUY001	petrous	n/a	Cuba	M	n/a	901900
Cuba_ARC_CER	GUY002	petrous	2698 - 2360 (cal BP)	Cuba	M	n/a	821023
Cuba_ARC_CER	GUY003	petrous	1776 - 1612 (cal BP)	Cuba	M	n/a	127263
Cuba_ARC_CER	MTO001	petrous	1290 - 1230 (cal BP)	Cuba	F	n/a	687184
Cuba_ARC_CER	PDM001	petrous	1941 - 1774 (cal BP)	Cuba	F	n/a	395958
Cuba_ARC_CER	PDM002	petrous	n/a	Cuba	F	n/a	301566
Cuba_ARC_CER	PDM003	petrous	2061 - 1890 (cal BP)	Cuba	M	n/a	100880
Cuba_ARC_CER	PDM006	petrous	2130 - 1820 (cal BP)	Cuba	F	n/a	426134
Cuba_ARC_CER	PDM008	petrous	1878 - 1737 (cal BP)	Cuba	M	n/a	338209
Cuba_ARC_CER	PDM009	petrous	n/a	Cuba	M	n/a	337335
Cuba_ARC_CER	PDM010	petrous	1987 - 1877 (cal BP)	Cuba	F	n/a	487688
Cuba_ARC_CER	ELM001	petrous	548 - 511 (cal BP)	Cuba	F	n/a	883072

## Sheet: Supplementary Table S2
Supplementary Table S2. Fraction of CpG positions amenable to reconstruction of DNA methylation
Population	Calculated window size	Effective coverage	percentage of windows sufficient for reconstruction
Caribbean_CER	21	35.69	0.6254
Caribbean_CER	31	35.69	0.684
Caribbean_CER	50	35.69	0.75
Mongolia_BA_IA	29	24.16	0.518
Mongolia_BA_IA	31	24.16	0.5258
Eu_BellBeakers	31	14.29	0.1934
British_N	31	12.79	0.1666
British_BA	31	12	0.1517
Cuba_ARC_CER	31	9.44	0.0856
Baqah_BA	31	6.99	0.0214
Baqah_BA	50	6.99	0.0119
Ust Ishim	15	29.73	0.9025
Ust Ishim	31	29.73	0.9219
Altai	15	41.5	0.9514
Altai	31	41.5	0.96

## Sheet: Supplementary Table S3
Supplementary Table S3. Predicted effective coverage using a linear regression model
Population	Number of individuals	Average autosomal SNP hits (×10^5)	Effective coverage	Predicted effective coverage
Caribbean_CER	142	6.80901	35.69	36.21
Mongolia_BA_IA	63	7.8824	24.16	23.15
Eu_BellBeakers	54	6.71619	14.29	15.17
British_N	51	6.05833	12	11.15
British_BA	47	6.32179	12.79	11.54
Cuba_ARC_CER	35	6.56432	9.44	9.96
Baqah_BA	21	6.85503	6.99	8.15

## Sheet: Supplementary Table S4
Supplementary Table S4. U-test p-values, checking whether methylation within CGIs or promoters of housekeeping genes is different than the overall methylation
Population	CpG island p-value	Housekeeping genes promoters p-value
Caribbean_CER	<1E-100	<1E-100
Mongolia_BA_IA	<1E-100	<1E-100
Eu_BellBeakers	<1E-100	<1E-100
British_N	<1E-100	<1E-100
British_BA	<1E-100	<1E-100
Cuba_ARC_CER	<1E-100	<1E-100
Baqah_BA	<1E-100	6.29712e-71

## Sheet: Supplementary Table S5
Supplementary Table S5. True and False DMRs between modern cohorts and archaic humans, compared to DMRs detected between shotgun samples and archaic humans
Population	Filtration	True Positive DMRs	False Positive DMRs	False Negative DMRs	Precision	Recall	F1-score
Caribbean_CER	X	2077	4075	1450	0.337614	0.588886	0.429177
Mongolia_BA_IA	X	2123	4342	1404	0.328384	0.601928	0.42494
Eu_BellBeakers	X	1778	6170	1749	0.223704	0.504111	0.309891
British_N	X	1793	6668	1734	0.211913	0.508364	0.299132
British_BA	X	1780	6307	1747	0.220106	0.504678	0.306527
All combined	X	2352	4085	1175	0.365388	0.666856	0.4721
Caribbean_CER	V	843	384	2684	0.687042	0.239013	0.354649
Mongolia_BA_IA	V	970	769	2557	0.557792	0.275021	0.368401
Eu_BellBeakers	V	472	234	3055	0.668555	0.133825	0.22301
British_N	V	429	199	3098	0.683121	0.121633	0.206498
British_BA	V	404	181	3123	0.690598	0.114545	0.196498
All combined	V	793	358	2734	0.688966	0.224837	0.339034

## Sheet: Supplementary Table S6
Supplementary Table S6. Mean values of U-test p-values, comparing different features between shared-DMRs and cohort-DMRs
Population	Feature	Mean shared-DMRs	Mean cohort-DMRs	P-Value
Caribbean_CER	max Qt	46.94	27.68	<1E-100
Caribbean_CER	delta	0.552	0.553	0.46
Caribbean_CER	no CpGs	89.75	69.33	1.18e-87
Caribbean_CER	coverage	1.73	1.1	<1E-100
Caribbean_CER	no bases	4380	3221	6.35e-66
Mongolia_BA_IA	max Qt	51.63	30.66	<1E-100
Mongolia_BA_IA	delta	0.55	0.541	0.009
Mongolia_BA_IA	no CpGs	91.48	69.32	<1E-100
Mongolia_BA_IA	coverage	1.98	1.5	7.52e-51
Mongolia_BA_IA	no bases	4597	3815	7.63e-27
Eu_BellBeakers	max Qt	39.96	25.69	4.3e-83
Eu_BellBeakers	delta	0.56	0.569	0.019
Eu_BellBeakers	no CpGs	89.21	68.18	2.03e-94
Eu_BellBeakers	coverage	1.79	1.03	<1E-100
Eu_BellBeakers	no bases	4518	4125	4.68e-12
British_N	max Qt	37.4	25.5	5.08e-64
British_N	delta	0.56	0.57	0.046
British_N	no CpGs	89.95	68.19	<1E-100
British_N	coverage	1.86	1.08	<1E-100
British_N	no bases	4554	4424	1.63e-05
British_BA	max Qt	36.87	24.74	3.23e-75
British_BA	delta	0.572	0.569	0.28
British_BA	no CpGs	88.74	67.76	<1E-100
British_BA	coverage	1.82	1.1	<1E-100
British_BA	no bases	4579	4432	0.0002

## Sheet: Supplementary Table S7
Supplementary Table S7. Performance (average precision) for different cohorts, using different chromosomes as train and test sets
Algorithm	Test	Average precision
RF	Caribbean_CER	0.64
logistic regression	Caribbean_CER	0.63
max Qt	Caribbean_CER	0.61
RF	Mongolia_BA_IA	0.6
logistic regression	Mongolia_BA_IA	0.59
max Qt	Mongolia_BA_IA	0.59
min CpG	Mongolia_BA_IA	0.56
min CpG	Caribbean_CER	0.55
SVM (poly)	Caribbean_CER	0.55
RF	Eu_BellBeakers	0.53
SVM (poly)	Mongolia_BA_IA	0.52
RF	British_N	0.5
logistic regression	Eu_BellBeakers	0.5
logistic regression	British_BA	0.49
RF	British_BA	0.49
logistic regression	British_N	0.47
min CpG	British_BA	0.46
min CpG	Eu_BellBeakers	0.46
min CpG	British_N	0.45
max Qt	Eu_BellBeakers	0.44
SVM (poly)	Eu_BellBeakers	0.44
max Qt	British_BA	0.42
SVM (poly)	British_BA	0.4
max Qt	British_N	0.4
SVM (poly)	British_N	0.4

## Sheet: Supplementary Table S8
Supplementary Table S8. Performance (average precision) for different cohorts, using other populations as train sets
Model	Train	Train delta	Test	Average precision	Notes
RF	Caribbean_CER	0.4	Caribbean_CER	0.69	same train test
logistic regression	Caribbean_CER	0.5	Caribbean_CER	0.65	same train test
RF	Caribbean_CER	0.5	Caribbean_CER	0.65	same train test
RF	Caribbean_CER 30%	0.5	Caribbean_CER	0.65	same train test
RF	Eu_BellBeakers	0.4	Caribbean_CER	0.64
logistic regression	Caribbean_CER 30%	0.5	Caribbean_CER	0.64	same train test
logistic regression	Caribbean_CER	0.4	Caribbean_CER	0.62	same train test
logistic regression	Caribbean_CER	0.5	Mongolia_BA_IA	0.62
RF	Caribbean_CER	0.4	Mongolia_BA_IA	0.61
RF	Eu_BellBeakers	0.4	Mongolia_BA_IA	0.61
logistic regression	Caribbean_CER 30%	0.5	Mongolia_BA_IA	0.61
max Qt	None	0.5	Caribbean_CER	0.61
RF	Eu_BellBeakers	0.4	Eu_BellBeakers	0.6	same train test
RF	Caribbean_CER	0.5	Mongolia_BA_IA	0.6
RF	Caribbean_CER 30%	0.5	Mongolia_BA_IA	0.6
max Qt	None	0.5	Mongolia_BA_IA	0.59
logistic regression	Caribbean_CER	0.4	Mongolia_BA_IA	0.58
logistic regression	Eu_BellBeakers	0.4	Caribbean_CER	0.58
SVM (poly)	Caribbean_CER	0.5	Caribbean_CER	0.58	same train test
SVM (poly)	Caribbean_CER 30%	0.5	Caribbean_CER	0.58	same train test
SVM (poly)	Caribbean_CER	0.4	Caribbean_CER	0.57	same train test
SVM (poly)	Eu_BellBeakers	0.4	Caribbean_CER	0.57
logistic regression	Eu_BellBeakers	0.4	Mongolia_BA_IA	0.56
SVM (poly)	Caribbean_CER	0.5	Mongolia_BA_IA	0.56
SVM (poly)	Caribbean_CER 30%	0.5	Mongolia_BA_IA	0.56
min CpG	None	0.5	Mongolia_BA_IA	0.56
RF	Eu_BellBeakers	0.4	British_N	0.55
min CpG	None	0.5	Caribbean_CER	0.55
SVM (poly)	Caribbean_CER	0.4	Mongolia_BA_IA	0.54
RF	Eu_BellBeakers	0.4	British_BA	0.54
SVM (poly)	Eu_BellBeakers	0.4	Mongolia_BA_IA	0.54
logistic regression	Caribbean_CER 30%	0.5	Eu_BellBeakers	0.54
logistic regression	Caribbean_CER	0.5	Eu_BellBeakers	0.53
logistic regression	Caribbean_CER 30%	0.5	British_BA	0.52
logistic regression	Caribbean_CER 30%	0.5	British_N	0.52
RF	Caribbean_CER 30%	0.5	Eu_BellBeakers	0.52
logistic regression	Eu_BellBeakers	0.4	Eu_BellBeakers	0.51	same train test
logistic regression	Caribbean_CER	0.5	British_N	0.51
logistic regression	Caribbean_CER	0.5	British_BA	0.5
RF	Caribbean_CER	0.5	Eu_BellBeakers	0.5
logistic regression	Caribbean_CER	0.4	Eu_BellBeakers	0.49
RF	Caribbean_CER	0.4	Eu_BellBeakers	0.49
logistic regression	Eu_BellBeakers	0.4	British_BA	0.49
logistic regression	Eu_BellBeakers	0.4	British_N	0.49
RF	Caribbean_CER 30%	0.5	British_BA	0.49
RF	Caribbean_CER 30%	0.5	British_N	0.49
RF	Caribbean_CER	0.5	British_BA	0.47
logistic regression	Caribbean_CER	0.4	British_BA	0.46
RF	Caribbean_CER	0.4	British_BA	0.46
logistic regression	Caribbean_CER	0.4	British_N	0.46
RF	Caribbean_CER	0.4	British_N	0.46
RF	Caribbean_CER	0.5	British_N	0.46
min CpG	None	0.5	British_BA	0.46
min CpG	None	0.5	Eu_BellBeakers	0.46
min CpG	None	0.5	British_N	0.45
SVM (poly)	Caribbean_CER	0.5	British_BA	0.44
SVM (poly)	Caribbean_CER	0.5	Eu_BellBeakers	0.44
SVM (poly)	Caribbean_CER 30%	0.5	British_BA	0.44
SVM (poly)	Caribbean_CER 30%	0.5	British_N	0.44
SVM (poly)	Caribbean_CER 30%	0.5	Eu_BellBeakers	0.44
max Qt	None	0.5	Eu_BellBeakers	0.44
SVM (poly)	Eu_BellBeakers	0.4	British_BA	0.43
SVM (poly)	Eu_BellBeakers	0.4	Eu_BellBeakers	0.43	same train test
SVM (poly)	Caribbean_CER	0.5	British_N	0.43
SVM (poly)	Eu_BellBeakers	0.4	British_N	0.42
max Qt	None	0.5	British_BA	0.42
SVM (poly)	Caribbean_CER	0.4	Eu_BellBeakers	0.4
max Qt	None	0.5	British_N	0.4
SVM (poly)	Caribbean_CER	0.4	British_BA	0.38
SVM (poly)	Caribbean_CER	0.4	British_N	0.37

## Sheet: Supplementary Table S9
Supplementary Table S9. Number of DMRs before and after filtration
First group	Second group	Before filtration	After filtration
Mongolia_BA_IA	Caribbean_CER	638	7
Mongolia_BA_IA	Eu_BellBeakers, British_N, British_BA	527	16
Eu_BellBeakers, British_N, British_BA	Caribbean_CER	925	16
Eu_BellBeakers	British_N, British_BA	3196	60

## Sheet: Supplementary Table S10
Supplementary Table S10. DMRs detected between different populations using filtration
Group1	Group2	Chromosome	Start	End	Length	In gene	In promoter	In CGI
Mongolia_BA_IA	Eu_BellBeakers, British_N, British_BA	2	223177346	223183046	68		LOC440934	TRUE
Mongolia_BA_IA	Eu_BellBeakers, British_N, British_BA	3	8713039	8715697	63	SSUH2		FALSE
Mongolia_BA_IA	Eu_BellBeakers, British_N, British_BA	3	147105123	147108122	88	ZIC4		FALSE
Mongolia_BA_IA	Eu_BellBeakers, British_N, British_BA	4	146754843	146761962	108	ZNF827		FALSE
Mongolia_BA_IA	Eu_BellBeakers, British_N, British_BA	5	171805856	171808371	50	SH3PXD2B		FALSE
Mongolia_BA_IA	Eu_BellBeakers, British_N, British_BA	7	51189331	51193509	45	COBL		FALSE
Mongolia_BA_IA	Eu_BellBeakers, British_N, British_BA	10	33296643	33300745	44			FALSE
Mongolia_BA_IA	Eu_BellBeakers, British_N, British_BA	10	634464	637214	63	DIP2C		FALSE
Mongolia_BA_IA	Eu_BellBeakers, British_N, British_BA	11	35163627	35168325	46	CD44		FALSE
Mongolia_BA_IA	Eu_BellBeakers, British_N, British_BA	12	112196207	112200318	65		ALDH2	FALSE
Mongolia_BA_IA	Eu_BellBeakers, British_N, British_BA	13	114831120	114833056	57	RASA3		FALSE
Mongolia_BA_IA	Eu_BellBeakers, British_N, British_BA	14	96026199	96028671	40			FALSE
Mongolia_BA_IA	Eu_BellBeakers, British_N, British_BA	17	871198	873356	47	NXN		FALSE
Mongolia_BA_IA	Eu_BellBeakers, British_N, British_BA	17	21155142	21156943	59	C17orf103		FALSE
Mongolia_BA_IA	Eu_BellBeakers, British_N, British_BA	18	56729960	56733164	46			FALSE
Mongolia_BA_IA	Eu_BellBeakers, British_N, British_BA	19	38422715	38424177	43	SIPA1L3		FALSE
Mongolia_BA_IA	Eu_BellBeakers, British_N, British_BA	20	57086975	57088776	44	APCDD1L		FALSE
Mongolia_BA_IA	Eu_BellBeakers, British_N, British_BA	22	33401236	33406047	43	SYN3		FALSE
Mongolia_BA_IA	Mongolia_BA_IA	3	194422847	194426294	55		LOC100507391	FALSE
Mongolia_BA_IA	Mongolia_BA_IA	11	70732161	70734837	55	SHANK2		FALSE
Caribbean_CER	Eu_BellBeakers, British_N, British_BA	2	66666462	66667550	58	MEIS1	MEIS1	FALSE
Caribbean_CER	Eu_BellBeakers, British_N, British_BA	2	71384344	71387795	54			FALSE
Caribbean_CER	Eu_BellBeakers, British_N, British_BA	4	7324220	7326689	45	TRNA_Pseudo,SORCS2	TRNA_Pseudo	FALSE
Caribbean_CER	Eu_BellBeakers, British_N, British_BA	4	170100832	170107467	70	SH3RF1		FALSE
Caribbean_CER	Eu_BellBeakers, British_N, British_BA	5	31680290	31683352	52	PDZD2		FALSE
Caribbean_CER	Eu_BellBeakers, British_N, British_BA	7	38061228	38068548	41			FALSE
Caribbean_CER	Eu_BellBeakers, British_N, British_BA	7	105816167	105821231	53			FALSE
Caribbean_CER	Eu_BellBeakers, British_N, British_BA	8	6791267	6794019	40	DEFA4		FALSE
Caribbean_CER	Eu_BellBeakers, British_N, British_BA	11	83400006	83406584	50	DLG2		FALSE
Caribbean_CER	Eu_BellBeakers, British_N, British_BA	11	93257543	93263386	50	SMCO4		FALSE
Caribbean_CER	Eu_BellBeakers, British_N, British_BA	12	31271805	31275779	119	DKFZp434C0631,OVOS2	DKFZp434C0631	FALSE
Caribbean_CER	Eu_BellBeakers, British_N, British_BA	12	114240772	114243034	44			FALSE
Caribbean_CER	Eu_BellBeakers, British_N, British_BA	14	23649316	23652320	57	SLC7A8	SLC7A8	FALSE
Caribbean_CER	Eu_BellBeakers, British_N, British_BA	16	2965351	2967660	47	FLYWCH1		FALSE
Caribbean_CER	Eu_BellBeakers, British_N, British_BA	16	86604872	86607083	51			FALSE
Caribbean_CER	Eu_BellBeakers, British_N, British_BA	17	30896813	30904201	75	MYO1D		FALSE
Caribbean_CER	Eu_BellBeakers, British_N, British_BA	22	33401236	33406047	43	SYN3	SYN3	FALSE

[truncated: 2 more sheets: Supplementary Table S11, Supplementary Table S12]
